# Supplementary material for: Quantitative evaluation of T-cell repertoire restoration following hematopoietic stem cell transplantation in patients with and without graft versus host disease
Source: Front Immunol. 2026 Mar 3;17:1778172. doi: 10.3389/fimmu.2026.1778172 (PMC12991999; doi:10.3389/fimmu.2026.1778172)
Supplement: Supplementary file 2 [file Table1.xlsx]

## Sheet: Sheet1
Table S1. The immune repertoire information of patients
NO.	condition	age (yeas)	age of donor (years)	tra_clonotypes_raw	trb_clonotypes_raw	tra_counts_raw	trb_counts_raw	tra_clonotypes_norm	trb_clonotypes_norm	tra_inv	trb_inv	tra_ratio	trb_ratio	tra_ratio_100in all	trb_ratio_100in all	tra_chao1_norm	trb_chao1_norm	CMV (copies/ml)	EBV (copies/ml)	WBC (109/L)	L (109/L)	Hb (g/L)	PLT (109/L)	Proportion of CD3+ cell (109/L)	tra_ratio_z score	trb_ratio_z score	gt0.01%_intestine	gt0.01%_blood	gt0.01%_marrow
Patient 01	aGVHD	49	22	39194	108661	961622	1265468	39194	91807	210.36	130.58	0.32	0.55	0.46	0.37	91516	291685	0	0	7.46	0.14	101	126	0.7087	0.853461	0.656665	0.0230958	0.00183727	0.00195896
Patient 02	aGVHD	18	43	71547	92604	2155657	2102439	43420	59203	715.96	274.08	0.39	0.48	0.22	0.28	278334	199233	0	0	4.07	0.51	85	40	0.8454	0.344224	0.366831	0.0213252	0.00266215	0.00256559
Patient 03	aGVHD	57	31	29332	28540	1653257	1874840	21476	20090	14.67	3.72	0.72	0.84	0.51	0.73	79843	51850.7	0	0	2.55	0.2	97	27	0.6568	0.388016	0.589256	0.0078028	0.000687525	0.00311387
Patient 04	aGVHD	45	45	47732	181700	993816	1671997	47732	124541	84.48	594.74	0.65	0.5	0.41	0.21	136966	554145	0	0	5.72	0.2	84	74	0.6783	0.381233	0.382344	0.0138625	0.000963518	0.00125658
Patient 05	aGVHD	56	60	123711	238419	1977088	1900495	76275	147148	44.3	318.83	0.65	0.48	0.4	0.27	582913	1.20651e+06	0	0	1.81	0.19	95	170	0.887	0.367634	0.334775	0.00753488	0.000205736	0.000601422
Patient 06	aGVHD	46	25	162423	295983	1678641	1513143	116060	222819	364.54	1207.77	0.55	0.48	0.24	0.14	629136	1.09678e+06	0	0	6.48	0.35	60	30	0.7785	0.279315	0.227875	0.00391437	0.000471866	0.000273603
Patient 07	aGVHD	20	49	131692	240428	1562571	1615114	99254	173514	517.68	757.07	0.39	0.39	0.28	0.23	367068	676030	0	0	4.55	0.59	71	60	0.655	0.431241	0.420177	0.0138387	0.00124759	0.000332484
Patient 08	aGVHD	45	19	81759	146035	1032359	742307	80759	146035	76.22	452.89	0.51	0.39	0.43	0.3	184838	435675	0	0	3.9	0.24	91	149	0.2228	0.476051	0.456527	0.00829037	0.00215948	0.000687047
Patient 09	aGVHD	42	37	81970	182002	3140277	3653326	39216	74342	29.31	58.21	0.6	0.53	0.76	0.6	22324.2	NA	0	0	1.95	0.17	61	39	0.9587	0.796777	0.742064	0.0110869	0	0.00376807
Patient 10	aGVHD	58	33	34134	107680	749655	1913249	34134	68128	39.21	26.77	0.59	0.61	0.7	0.68	82679.7	92032.1	0	0	4.79	2.42	150	115	0.5453	0.646485	0.654772	0.00879655	0.00527375	0.00245865
Patient 11	aGVHD	55	30	32375	140687	953349	1776808	32375	95742	149.64	442.61	0.28	0.33	0.63	0.31	77637	314855	0	0	23.2	0.82	96	117	0.817	0.876078	0.784926	0.0151108	0.000566747	0.00215386
Patient 12	aGVHD	58	23	54098	127217	1394388	1771694	43252	85903	29.81	58.21	0.65	0.5	0.7	0.61	155266	367067	0	0	2.35	0.68	59	22	0.9252	0.651537	0.640016	0.0199182	0.00179264	0.00611449
Patient 13	aGVHD	60	34	97946	269429	1530736	3546580	75569	122979	1280.51	752.36	0.25	0.38	0.21	0.23	307065	518313	0	0	2.75	0.42	66	9	0.7442	0.367499	0.371433	0.00586199	0	0.000748609
Patient 14	aGVHD	32	57	54272	144586	2590227	5942507	28969	41568	25.56	15.38	0.64	0.66	0.76	0.76	134460	222727	0	0	12.25	2.92	110	145	0.9738	0.703036	0.726838	0.00807875	0	0
Patient 15	aGVHD	49	22	31153	131327	955721	2467201	31153	70376	55.6	73.99	0.44	0.5	0.67	0.56	NA	NA	NA	NA	NA	NA	NA	NA	NA	0.698725	0.663282	NA	NA	NA
Patient 15-2	aGVHD	49	22	22449	78186	1179805	1983937	20040	49020	46.03	99.42	0.4	0.35	0.92	0.7	NA	NA	NA	NA	NA	NA	NA	NA	NA	0.906807	0.860886	NA	NA	NA
Patient 18	without_GVHD	29	54	45514	34726	1372464	641042	38213	34726	33.4	83.38	0.7	0.63	0.44	0.36	136167	35841.9	0	0	4.25	0.1	65	65	0.6429	0.380749	0.31541	0.025393	0.00134313	0.00138992
Patient 19	without_GVHD	55	30	33640	18081	1390073	559488	27099	18081	39.87	37.75	0.53	0.54	0.53	0.63	72454.3	16419.1	0	0	4.53	0.21	96	92	0.091	0.483577	0.54778	0.00867758	0.00108671	0.000400366
Patient 20	without_GVHD	37	10	24789	3793	9868745	533288	5778	3793	19.15	15.71	0.6	0.75	0.97	0.97	5435.37	5612.15	0	0	3.58	0.47	71	64	0.72	0.956406	0.92636	0	0	0
Patient 21	without_GVHD	19	22	158579	333305	1753871	2125347	105825	194076	3952.03	3527.42	0.33	0.44	0.1	0.08	139022	127199	0	0	3.63	0.36	98	52	0.88	0.337733	0.158218	0.00242219	0.000465806	0.000978664
Patient 22	without_GVHD	59	40	84533	189023	3854897	5562797	33880	55055	39.35	58.04	0.57	0.51	0.76	0.7	190972	354125	0	0	3.12	1.21	68	26	0.417	0.746613	0.718184	0.0225967	0.00300604	0.000906918
Patient 23	without_GVHD	48	25	48361	88842	2140241	2058151	30780	55808	60.63	150.14	0.46	0.32	0.72	0.55	100426	200988	0	0	4.89	0.3	94	141	0.0645	0.863485	0.852339	0.00965673	0	0
Patient 24	without_GVHD	27	34	6366	104588	323609	3976035	6366	39620	2.02	11.6	0.93	0.92	0.96	0.85	6350	196680	0	0	4.25	0.39	82	180	0.337	0.840843	0.788506	0.00298312	0	0
Patient 25	without_GVHD	38	NA	118900	203097	2415766	2401190	65867	111641	93.89	270.31	0.64	0.58	0.36	0.27	NA	NA	NA	NA	NA	NA	NA	NA	NA	0.404602	0.502081	NA	NA	NA
Patient 26	without_GVHD	46	NA	97904	192099	4569736	4651067	36465	65458	136.81	237.54	0.27	0.22	0.68	0.51	NA	NA	NA	NA	NA	NA	NA	NA	NA	0.892053	0.830631	NA	NA	NA
Patient 27	without_GVHD	32	NA	39002	143941	1214821	4106911	34221	52496	38.51	7.08	0.56	0.83	0.78	0.81	NA	NA	NA	NA	NA	NA	NA	NA	NA	0.764141	0.734457	NA	NA	NA
Patient 28	without_GVHD	50	NA	59723	115208	1645015	2101708	44477	71730	330.41	288.36	0.2	0.29	0.44	0.39	NA	NA	NA	NA	NA	NA	NA	NA	NA	0.87245	0.835229	NA	NA	NA
Patient 29	without_GVHD	30	NA	9940	59315	941350	1985364	9940	36802	3.88	11.86	0.96	0.93	0.95	0.87	NA	NA	NA	NA	NA	NA	NA	NA	NA	0.904429	0.809317	NA	NA	NA
Patient 30	without_GVHD	27	NA	14012	67528	1127056	3408388	12854	29286	2.96	13.91	0.95	0.89	0.95	0.89	NA	NA	NA	NA	NA	NA	NA	NA	NA	0.883882	0.844118	NA	NA	NA
Healthy 01	healthy	NA	NA	71686	40812	8000551	2931955	6201	8220	9.53	44.05	0.77	0.58	0.71	0.73	35196.3	26497.9	NA	NA	NA	NA	NA	NA	NA	NA	NA	NA	NA	NA
Healthy 02	healthy	NA	NA	190436	191238	8077808	4004869	35263	41066	28.48	65.44	0.82	0.77	0.44	0.3	42995.8	153872	NA	NA	NA	NA	NA	NA	NA	NA	NA	NA	NA	NA
Healthy 03	healthy	33	NA	127684	245083	2228883	3219078	70859	102385	872	105.71	0.54	0.71	0.16	0.36	731683	1.12358e+06	NA	NA	NA	NA	NA	NA	NA	NA	NA	NA	NA	NA
Healthy 04	healthy	28	NA	9727	68381	841884	2926015	9727	32460	14.34	53.33	0.83	0.35	0.95	0.88	18058.4	177557	NA	NA	NA	NA	NA	NA	NA	NA	NA	NA	NA	NA
Healthy 05	healthy	23	NA	110799	253339	2483998	3793993	61369	96754	1472.26	181.5	0.32	0.6	0.14	0.25	268176	809960	NA	NA	NA	NA	NA	NA	NA	NA	NA	NA	NA	NA
Healthy 06	healthy	29	NA	104246	247256	1160898	1790282	94154	164359	1066.66	100.63	0.42	0.71	0.14	0.23	264480	657645	NA	NA	NA	NA	NA	NA	NA	NA	NA	NA	NA	NA
Healthy 07	healthy	49	NA	35453	136232	814959	1934368	35453	86967	63.76	16.45	0.33	0.71	0.78	0.55	56665.4	355432	NA	NA	NA	NA	NA	NA	NA	NA	NA	NA	NA	NA
Healthy 08	healthy	63	NA	9436	73806	2136163	4424848	5958	27231	10.2	45.92	0.9	0.34	0.97	0.9	24322.9	134575	NA	NA	NA	NA	NA	NA	NA	NA	NA	NA	NA	NA
Healthy 09	healthy	51	NA	80794	169038	2322156	3415672	45754	69876	1844.56	2285.66	0.17	0.43	0.11	0.09	231120	740766	NA	NA	NA	NA	NA	NA	NA	NA	NA	NA	NA	NA
Healthy 10	healthy	75	NA	27976	71758	2645269	4396902	17040	29691	27.86	29.2	0.44	0.58	0.83	0.68	39857.9	90007.6	NA	NA	NA	NA	NA	NA	NA	NA	NA	NA	NA	NA
Healthy 11	healthy	59	NA	44659	128789	2512738	6287685	28358	43012	186.15	29.92	0.25	0.71	0.45	0.49	57358.9	147923	NA	NA	NA	NA	NA	NA	NA	NA	NA	NA	NA	NA
Healthy 12	healthy	51	NA	16945	32377	1197773	1092207	15341	30639	98.83	171.36	0.25	0.33	0.82	0.51	33805.6	66906.7	NA	NA	NA	NA	NA	NA	NA	NA	NA	NA	NA	NA
Healthy 13	healthy	58	NA	8676	35681	742769	1348211	8676	29979	51.48	175.28	0.34	0.29	0.95	0.48	10936.1	60408.2	NA	NA	NA	NA	NA	NA	NA	NA	NA	NA	NA	NA
Healthy 14	healthy	NA	NA	334	168242	2824	5761977	334	51236	75.01	257.8	NA	NA	NA	NA	NA	NA	NA	NA	NA	NA	NA	NA	NA	NA	NA	NA	NA	NA
Healthy 15	healthy	NA	NA	5457	54525	523600	3481227	5457	22803	5.18	31.6	NA	NA	NA	NA	NA	NA	NA	NA	NA	NA	NA	NA	NA	NA	NA	NA	NA	NA
Patient 31	without_GVHD_pre	17	40	112732	207050	2932320	3044072	54498	93075	327.91	162.31	0.36	0.5	0.35	0.36	329298	593501	0	0	3.66	0.33	81	51	0.33	0.552346	0.484103	0.0214624	0.00268128	0
Patient 32	without_GVHD_pre	20	48	55001	161078	1842862	3278641	39151	74457	218.81	188.44	0.34	0.46	0.43	0.4	101410	291267	0	0	6.94	0.7	81	28	0.6376	0.821829	0.655862	0.0450025	0.0101197	0
Patient 33	without_GVHD_pre	42	14	131333	243625	2688386	3277118	86033	135336	752.76	1799.02	0.49	0.41	0.19	0.14	188348	290389	0	0	5.49	0.69	99	95	0.0216	0.258095	0.248887	0.010573	0.00136278	0.00266911
CMV, cytomegalovirus; EBV, Epstein-Barr Virus; WBC, white blood cell; L, lymphocyte; Hb, Hemoglobin; PLT, Platelet; gt0.01%, CDR3s with frequency greater than 0.01%.
